# Supplementary material for: The Use of Respiratory Effort Improves an ECG-Based Deep Learning Algorithm to Assess Sleep-Disordered Breathing
Source: Diagnostics (Basel). 2023 Jun 23;13(13):2146. doi: 10.3390/diagnostics13132146 (PMC10340311; doi:10.3390/diagnostics13132146)
Supplement: Supplementary file 1 [file diagnostics-13-02146-s001.zip]

Archive with 1 entries (1 files):
- diagnostics-2400065-supplementary.pdf
